# Supplementary material for: Combined Activity of Saponin B Isolated from Dodonaea viscosa Seeds with Pesticide Azadirachtin against the Pest Spodoptera litura
Source: Metabolites. 2023 Dec 25;14(1):15. doi: 10.3390/metabo14010015 (PMC10820500; doi:10.3390/metabo14010015)
Supplement: Supplementary file 1 [file metabolites-14-00015-s001.zip]

Archive with 1 entries (1 files):
- metabolites-2719713-supplementary.pdf
